# Supplementary material for: Decreased Expression of Estrogen Receptors Is Associated with Tumorigenesis in Papillary Thyroid Carcinoma
Source: Int J Mol Sci. 2022 Jan 18;23(3):1015. doi: 10.3390/ijms23031015 (PMC8835567; doi:10.3390/ijms23031015)
Supplement: Supplementary file 1 [file ijms-23-01015-s001.zip]

Archive with 1 entries (1 files):
- ijms-1508593-supplementary.pdf
